# Supplementary material for: Design and optimization of sheller for ginkgo nut: A study about multifunctional ginkgo nut sheller
Source: PLoS One. 2022 Oct 27;17(10):e0276139. doi: 10.1371/journal.pone.0276139 (PMC9612558; doi:10.1371/journal.pone.0276139)
Supplement: S1 Table — The table lists three levels of parameter setting for the three factors in the test. (XLSX) [file pone.0276139.s001.xlsx]

## Sheet: table 1
Table 1. Factors and levels of response surface test
Level	Factor
	Feeding rate A, (g/s)	Chainplate speed B, (m/s)	Shelling gap C, mm
-1	30	0.3	11.5
0	35	0.4	12
1	40	0.5	12.5
