# Supplementary material for: Design and optimization of sheller for ginkgo nut: A study about multifunctional ginkgo nut sheller
Source: PLoS One. 2022 Oct 27;17(10):e0276139. doi: 10.1371/journal.pone.0276139 (PMC9612558; doi:10.1371/journal.pone.0276139)
Supplement: S2 Table — The table lists all 17 experimental points. (XLSX) [file pone.0276139.s002.xlsx]

## Sheet: table 2
Table 2. Experiment design and response values
No.	Factor level			Response values
	Feeding rate A, (g/s)	Chainplate speed B, (m/s)	Shelling gap C, mm	Shelling rate S, %	Damage rate D, %
1	-1	1	0	99.14	5.13
2	1	-1	0	89.17	2.25
3	0	0	0	97.49	5.14
4	0	-1	-1	94.24	7.97
5	0	1	-1	96.76	9.14
6	1	0	-1	93.24	7.04
7	-1	0	1	97.21	3.03
8	0	0	0	96.73	5.27
9	0	1	1	97.95	4.62
10	-1	0	-1	97.83	7.55
11	0	0	0	96.13	4.98
12	1	1	0	96.54	4.66
13	-1	-1	0	96.08	3.74
14	1	0	1	89.16	2.36
15	0	0	0	96.75	5.63
16	0	0	0	97.86	5.49
17	0	-1	1	90.82	1.56
