# Supplementary material for: Design and optimization of sheller for ginkgo nut: A study about multifunctional ginkgo nut sheller
Source: PLoS One. 2022 Oct 27;17(10):e0276139. doi: 10.1371/journal.pone.0276139 (PMC9612558; doi:10.1371/journal.pone.0276139)
Supplement: S3 Table — Note: P < 0.01 (highly significant, **); 0.01≤P < 0.05 (significant, *). (XLSX) [file pone.0276139.s003.xlsx]

## Sheet: table 3
Table 3. Variance analysis of the regression equation
Soure	shelling rate S, %					Damage rate D, %
	Sum of Squares	df	F	P		Sum of Squares	df	F	P
Model	148.53	9	29.36	< 0.0001**		68.7	9	71.52	< 0.0001**
A	61.33	1	109.1	< 0.0001**		1.23	1	11.55	0.0115*
B	50.4	1	89.66	< 0.0001**		8.06	1	75.51	< 0.0001**
C	6	1	10.68	0.0137*		50.65	1	474.55	< 0.0001**
AB	4.64	1	8.26	0.0238*		0.26	1	2.44	0.1625
AC	2.99	1	5.32	0.0544		0.0064	1	0.06	0.8136
BC	5.31	1	9.45	0.0180*		0.89	1	8.37	0.0232*
A2	5.77	1	10.27	0.0150*		5.02	1	47.06	0.0002**
B2	1.46	1	2.59	0.1513		0.3	1	2.77	0.1403
C2	8.99	1	15.99	0.0052**		2.6	1	24.32	0.0017**
Residual	3.93	7				0.75	7
Lack of Fit	2.06	3	1.47	0.3494		0.47	3	2.3	0.2187
Pure Erro	1.87	4				0.27	4
Cor Total	152.47	16				69.45	16
R-Squared	0.9742					0.9892
Adj R-Squared	0.941					0.9754
