# Supplementary material for: Design and optimization of sheller for ginkgo nut: A study about multifunctional ginkgo nut sheller
Source: PLoS One. 2022 Oct 27;17(10):e0276139. doi: 10.1371/journal.pone.0276139 (PMC9612558; doi:10.1371/journal.pone.0276139)
Supplement: S4 Table — (XLSX) [file pone.0276139.s004.xlsx]

## Sheet: table 4
Table 4. Comparison between model predictions and measured values.
Parameter	Shelling rate S, %	Damage rate D, %
Test value	98.02	4.45
Predicted value	99.27	4.24
Relative error	1.26	4.95
